# Supplementary material for: Design of Multifaceted Antioxidants: Shifting towards Anti-Inflammatory and Antihyperlipidemic Activity
Source: Molecules. 2021 Aug 14;26(16):4928. doi: 10.3390/molecules26164928 (PMC8399014; doi:10.3390/molecules26164928)
Supplement: Supplementary file 1 [file molecules-26-04928-s001.zip]

Archive with 1 entries (1 files):
- molecules-1329210-supplementary.pdf
